# Supplementary material for: Epidemiological and Immunological Features of Obesity and SARS-CoV-2
Source: Viruses. 2021 Nov 6;13(11):2235. doi: 10.3390/v13112235 (PMC8624148; doi:10.3390/v13112235)
Supplement: Supplementary file 1 [file viruses-13-02235-s001.zip]

Archive with 1 entries (1 files):
- viruses-1431531-supplementary.pdf
